# Supplementary material for: Resveratrol Mitigates Age-Associated Cognitive Decline via Inhibition of cGAS-STING-Mediated Microglial Senescence
Source: Cells. 2026 Mar 16;15(6):523. doi: 10.3390/cells15060523 (PMC13025151; doi:10.3390/cells15060523)
Supplement: Supplementary file 1 [file cells-15-00523-s001.zip]

Archive with 2 entries (2 files):
- supplementary materials.pdf
- Supplementary Table S1.xlsx
