# Supplementary material for: Resveratrol Mitigates Age-Associated Cognitive Decline via Inhibition of cGAS-STING-Mediated Microglial Senescence
Source: Cells. 2026 Mar 16;15(6):523. doi: 10.3390/cells15060523 (PMC13025151; doi:10.3390/cells15060523)
Supplement: Supplementary file 1 [file cells-15-00523-s001.zip › Supplementary Table S1.xlsx]

## Sheet: Reagents
Reagent	Source	Cat no.
Rabbit anti-IBA1	Fujifilm Wako Chemicals	019-19741
Rat anti-CD68	BioRad	MCA1957
Mouse anti-P2ry12	BioLegend	848002
Rabbit anti-pTBK1	Cell Signaling Technology	5483S
Rabbit anti-TBK1	Cell Signaling Technology	3504S
Rabbit anti-pSTING	Cell Signaling Technology	62912S
Rabbit anti-STING	Cell Signaling Technology	13647S
Rabbit anti-STING	Proteintech	19851-1-AP
Mouse anti-β-ACTIN	Cell Signaling Technology	3700S
Rabbit anti-GAPDH	Cell Signaling Technology	2118S
Rabbit anti-β-gal	Proteintech	15518-1-AP
Mouse anti-GM130	BD Bioscience	610822
Mouse anti-TUB33	Proteintech	66375-1-Ig
Mouse anti-p21	Proteintech	67362-1-Ig
Donkey anti-Mouse IgG (H+L) Highly Cross-Adsorbed Secondary Antibody, Alexa Fluor™ Plus 488	Thermo Fisher Scientific	A32766
Donkey anti-Rabbit lgG(H+L)highly Cross-Adsorbed Secondary Antibody，Alexa Fluor Plus 594	Thermo Fisher Scientific	A32754
Donkey anti-Rat lgG(H+L)highly Cross-Adsorbed Secondary Antibody，Alexa Fluor Plus 488	Thermo Fisher Scientific	A48269
Anti-mouse IgG, HRP-linked Antibody	Cell Signaling Technology	7076S
Anti-rabbit IgG, HRP-linked Antibody	Cell Signaling Technology	7074S
Mouse TNF alpha ELISA Kit	Thermo Fisher Scientific	BMS607-3
Senescence beta-Galactosidase Staining Kit	Cell Signaling Technology	9860
Resveratrol	MedChemExpress	HY-16561
H-151	MedChemExpress	HY-112693
D-gal	Sigma-Aldrich	G5388
BSA	Sigma-Aldrich	A1933-25G
DAPI	Beyotime	C1006-50ml
Avertin	Sigma-Aldrich	T48402
SuperKine™ Maximum Sensitivity Cell Counting Kit-8 (CCK-8)	Abbkine	BMU106-CN-1000T
4%PFA	Beyotime	P0099
FBS	Gibco	A5669701
DMEM	Gibco	C11995500BT
MEM	Gibco	10370-021
Trypsin	Gibco	25200056
Penicillin-Streptomycin	Gibco	15140122
Dimethyl sulfoxide	MP Biomedicals	196055
Sodium carboxymethyl cellulose	MedChemExpress	HY-Y0703
PBS	Gibco	10010023
Triton X-100	Servicebio	GC204003-100ml
Normal Donkey Serum	Solarbio	SL050
Blotting Grade	Beyotime	P0216-300g
BeyoGel LDS Sample Buffer (4X)	Beyotime	P0731-10ml
0.9% NaCl	Servicebio	G4702-500ML
Primary Antibody Dilution Buffer	Beyotime	P0023A-500ml
Clarity Western ECL Substrate	BIO-RAD	1705061
PrimeScript FAST RT reagent Kit with gDNA Erase	Takara	RR092A
TB Green® Premix Ex Taq™ II FAST qPCR	Takara	CN830A
Protease and phosphatase inhibitor cocktail for general use	Beyotime	P1045
Tissue Freezing Medium	SAKURA	4583
Precision Plus Protein Dual Color Standards	BIO-RAD	1610374
Sucrose	Aladdin	S112228-500g
Cell lysis buffer for Western and IP	Beyotime	P0013
RIPA Lysis Buffer	Beyotime	P0013B
Sodium citrate	Oasis Biofarm	BR-AB001-100ml
jetPRIME® transfection reagent	Polyplus	101000046
Trizol	Invitrogen	15596018CN
Mouse anti-Ki67	Oasis Biofarm	OB-MRT016-01
Mouse anti-8-OHdG	Santa Cruz	sc-66036
2’,3’-cGAMP	MeilunBio	MC13179-1

## Sheet: Primers
Targeted gene	Forward	Reverse
IL-18	GTGAACCCCAGACCAGACTG	CCTGGAACACGTTTCTGAAAGA
Il-1b	CTGCAGCTGGAGAGTGTGG	GGGGAACTCTGCAGACTCAA
Il-6	ATTTGCCGAAGAGCCCTCAG	CCCCTGACCCAACCACAAAT
Ccl-2	TTAAAAACCTGGATCGGAACCAA	GCATTAGCTTCAGATTTACGGGT
Cxcl-10	CCAAGTGCTGCCGTCATTTTC	GGCTCGCAGGGATGATTTCAA
Ifi-44	AACTGACTGCTCGCAATAATGT	GTAACACAGCAATGCCTCTTGT
Axl	ATGGCCGACATTGCCAGTG	CGGTAGTAATCCCCGTTGTAGA
Il-6	TGGGGCTCTTCAAAAGCTCC	AGGAACTATCACCGGATCTTCAA
Ccl-12	ATTTCCACACTTCTATGCCTCCT	ATCCAGTATGGTCCTGAAGATCA
C1rl	TTTGGGGAATCCTCCATACTTGC	GTGACAGAGTCGCCTTCACAG
Ifnb1	CAGCTCCAAGAAAGGACGAAC	GGCAGTGTAACTCTTCTGCAT
Ifna4	TGATGAGCTACTACTGGTCAGC	GATCTCTTAGCACAAGGATGGC
GAPDH	AGGTCGGTGTGAACGGATTTG	TGTAGACCATGTAGTTGAGGTCA
